# Supplementary material for: Species-Specific N-Glycomes and Methylation Patterns of Oysters Crassostrea gigas and Ostrea edulis and Their Possible Consequences for the Norovirus–HBGA Interaction
Source: Mar Drugs. 2023 Jun 2;21(6):342. doi: 10.3390/md21060342 (PMC10301044; doi:10.3390/md21060342)
Supplement: Supplementary file 1 [file marinedrugs-21-00342-s001.zip]

Archive with 1 entries (1 files):
- marinedrugs-2413677-supplementary.pdf
